# Supplementary material for: Optimization of injection molding process parameters for the lining of IV hydrogen storage cylinder
Source: Sci Rep. 2023 Jan 12;13:665. doi: 10.1038/s41598-023-27848-1 (PMC9837091; doi:10.1038/s41598-023-27848-1)
Supplement: Supplementary file 1 — Supplementary Information. [file 41598_2023_27848_MOESM1_ESM.xls]

## Sheet: Table 1
Table 1 Performance indicators of thermoplastic materials
E/GPa	υ	/MPa	/MPa	ρ/g.cm-3
1.88	0.4	47	55	1.06

## Sheet: Table 2
Table 2 Four-level five-factor orthogonal experiment table
level	melt temperature	mold temperature	holding pressure	dwell time	cooling time
1	240	70	50	5	8
2	250	80	55	15	13
3	260	90	60	20	18
4	270	100	65	25	23

## Sheet: Table 3
Table 3 Experimental results of orthogonal design
	Warpage	Volumetric	the first	the second
	(mm)	Shrinkage	direction	Direction
		(%)	(MPa)	(MPa)
1	0.6773	14.59	105.9	212.2
2	0.5341	13.01	105.2	144.9
3	0.5572	12.74	105.1	152.9
4	0.5744	13.64	104.8	159.1
5	0.5205	12.87	102.8	146
6	0.5519	12.84	102.4	149.4
7	0.6629	15.2	104.8	220.6
8	0.6051	13.83	104.6	172.6
9	0.6362	13.28	99.94	144.8
10	0.59	13.64	100.8	143.3
11	0.5929	13.78	100.6	146.4
12	0.6533	15.68	101.1	215.6
13	0.552	14.14	99.82	147.1
14	0.6376	14.89	99.44	211.4
15	0.5658	14.21	103.28	144.9
16	0.5512	14.14	98.54	146.7

## Sheet: Table 4 warpage and  gcc
试验	A	B	C	D	E	warpage(mm)	x1*(i)（normalize date ）	grey correlation coefficient
1	1	1	1	1	1	0.6773	0	0.333333
2	1	2	2	2	2	0.5341	0.913265	0.852174
3	1	3	3	3	3	0.5572	0.765944	0.681147
4	1	4	4	4	4	0.5744	0.65625	0.592593
5	2	1	2	3	4	0.5205	1	1
6	2	2	1	4	3	0.5519	0.799745	0.714026
7	2	3	4	1	2	0.6629	0.0918367	0.355072
8	2	4	3	2	1	0.6051	0.460459	0.480982
9	3	1	3	4	2	0.6362	0.262117	0.403916
10	3	2	4	3	1	0.59	0.55676	0.530088
11	3	3	1	2	4	0.5929	0.538265	0.519894
12	3	4	2	1	3	0.6533	0.153061	0.371212
13	4	1	4	2	3	0.552	0.799107	0.713376
14	4	2	3	1	4	0.6376	0.253189	0.401023
15	4	3	2	4	1	0.5658	0.711097	0.633791
16	4	4	1	3	2	0.5512	0.804209	0.718607
K1	2.343	2.386	2.3733	2.6311	2.4382
K2	2.3404	2.3136	2.2737	2.2841	2.3844
K3	2.4724	2.3788	2.4361	2.2189	2.3144
K4	2.3066	2.384	2.3793	2.3283	2.3254
k1	0.58575	0.5965	0.593325	0.657775	0.60955
k2	0.5851	0.5784	0.568425	0.571025	0.5961
k3	0.6181	0.5947	0.609025	0.554725	0.5786
k4	0.57665	0.596	0.594825	0.582075	0.58135
R	0.04145	0.0181	0.0406	0.10305	0.03095
	2	5	3	1	4
	A4B2C2D3E3
Table 4 Warpage Range Analysis
k1	0.58575	0.5965	0.593325	0.657775	0.60955
k2	0.5851	0.5784	0.568425	0.571025	0.5961
k3	0.6181	0.5947	0.609025	0.554725	0.5786
k4	0.57665	0.596	0.594825	0.582075	0.58135
R	0.04145	0.0181	0.0406	0.10305	0.03095
	2	5	3	1	4
	A4B2C2D3E3

## Sheet: Table5volume shrinkage and  gcc
试验	A	B	C	D	E	volume shrinkage(%)	x2*(i)（normalize date ）	grey correlation coefficient
1	1	1	1	1	1	14.59	0.370748	0.442771
2	1	2	2	2	2	13.01	0.908163	0.844828
3	1	3	3	3	3	12.74	1	1
4	1	4	4	4	4	13.64	0.693878	0.620253
5	2	1	2	3	4	12.87	0.955782	0.91875
6	2	2	1	4	3	12.84	0.965986	0.936306
7	2	3	4	1	2	15.2	0.163265	0.374046
8	2	4	3	2	1	13.83	0.629252	0.574219
9	3	1	3	4	2	13.28	0.816327	0.731343
10	3	2	4	3	1	13.64	0.693878	0.620253
11	3	3	1	2	4	13.78	0.646259	0.585657
12	3	4	2	1	3	15.68	0	0.333333
13	4	1	4	2	3	14.14	0.52381	0.512195
14	4	2	3	1	4	14.89	0.268707	0.406077
15	4	3	2	4	1	14.21	0.5	0.5
16	4	4	1	3	2	14.14	0.52381	0.512195
K1	53.98	54.88	55.35	60.36	56.27
K2	54.74	54.38	55.77	54.76	55.63
K3	56.38	55.93	54.74	53.39	55.4
K4	57.38	57.29	56.62	53.97	55.18
k1	13.495	13.72	13.8375	15.09	14.0675
k2	13.685	13.595	13.9425	13.69	13.9075
k3	14.095	13.9825	13.685	13.3475	13.85
k4	14.345	14.3225	14.155	13.4925	13.795
R	0.85	0.7275	0.47	1.7425	0.2725
	2	3	4	1	5
	A1B2C3D3E4
Table 5 Volume Shrinkage Range Analysis
k1	13.495	13.72	13.8375	15.09	14.0675
k2	13.685	13.595	13.9425	13.69	13.9075
k3	14.095	13.9825	13.685	13.3475	13.85
k4	14.345	14.3225	14.155	13.4925	13.795
R	0.85	0.7275	0.47	1.7425	0.2725
	2	3	4	1	5
	A1B2C3D3E4

## Sheet: the first direction and  gcc
试验	A	B	C	D	E	The residual stress in the first direction（MPa）	x3*(i)（normalize date ）	grey correlation coefficient
1	1	1	1	1	1	105.9	0	0.333333
2	1	2	2	2	2	105.2	0.0951087	0.355899
3	1	3	3	3	3	105.1	0.108696	0.359375
4	1	4	4	4	4	104.8	0.149457	0.370221
5	2	1	2	3	4	102.8	0.421196	0.463476
6	2	2	1	4	3	102.4	0.475543	0.488064
7	2	3	4	1	2	104.8	0.149457	0.370221
8	2	4	3	2	1	104.6	0.17663	0.377823
9	3	1	3	4	2	99.94	0.809783	0.724409
10	3	2	4	3	1	100.8	0.692935	0.619529
11	3	3	1	2	4	100.6	0.720109	0.641115
12	3	4	2	1	3	101.1	0.652174	0.589744
13	4	1	4	2	3	99.82	0.826087	0.741935
14	4	2	3	1	4	99.44	0.877717	0.803493
15	4	3	2	4	1	103.28	0.355978	0.437055
16	4	4	1	3	2	98.54	1	1
K1	421	408.46	407.44	411.24	414.58
K2	414.6	407.84	412.38	410.22	408.48
K3	402.44	413.78	409.08	407.24	408.42
K4	401.08	409.04	410.22	410.42	407.64
k1	105.25	102.115	101.86	102.81	103.645
k2	103.65	101.96	103.095	102.555	102.12
k3	100.61	103.445	102.27	101.81	102.105
k4	100.27	102.26	102.555	102.605	101.91
R	4.98	1.485	1.235	1	1.735
	1	3	4	5	2
	A4B2C1D3E4
Table 6 Analysis of the First Direction Residual Stress Shrinkage Range
k1	105.25	102.115	101.86	102.81	103.645
k2	103.65	101.96	103.095	102.555	102.12
k3	100.61	103.445	102.27	101.81	102.105
k4	100.27	102.26	102.555	102.605	101.91
R	4.98	1.485	1.235	1	1.735
	1	3	4	5	2
	A4B2C1D3E4

## Sheet: the second direction and  gcc
试验	A	B	C	D	E	The residual stress in the second direction（MPa）	x4*(i)（normalize date ）	grey correlation coefficient
1	1	1	1	1	1	212.2	0.108668	0.359368
2	1	2	2	2	2	144.9	0.979301	0.960248
3	1	3	3	3	3	152.9	0.875809	0.801036
4	1	4	4	4	4	159.1	0.795602	0.709826
5	2	1	2	3	4	146	0.965071	0.934704
6	2	2	1	4	3	149.4	0.921087	0.863687
7	2	3	4	1	2	220.6	0	0.333333
8	2	4	3	2	1	172.6	0.620957	0.568801
9	3	1	3	4	2	144.8	0.980595	0.96264
10	3	2	4	3	1	143.3	1	1
11	3	3	1	2	4	146.4	0.959897	0.925749
12	3	4	2	1	3	215.6	0.0646831	0.348355
13	4	1	4	2	3	147.1	0.950841	0.910483
14	4	2	3	1	4	211.4	0.119017	0.362061
15	4	3	2	4	1	144.9	0.979301	0.960248
16	4	4	1	3	2	146.7	0.956016	0.919144
K1	669.1	650.1	654.7	859.8	673
K2	688.6	649	651.4	611	657
K3	650.1	664.8	681.7	588.9	665
K4	650.1	694	670.1	598.2	662.9
k1	167.275	162.525	163.675	214.95	168.25
k2	172.15	162.25	162.85	152.75	164.25
k3	162.525	166.2	170.425	147.225	166.25
k4	162.525	173.5	167.525	149.55	165.725
R	9.625	11.25	7.575	67.725	4
	3	2	4	1	5
	A3B2C2D3E2
Table 7 Analysis of the Second Direction Residual Stress Shrinkage Range
k1	167.275	162.525	163.675	214.95	168.25
k2	172.15	162.25	162.85	152.75	164.25
k3	162.525	166.2	170.425	147.225	166.25
k4	162.525	173.5	167.525	149.55	165.725
R	9.625	11.25	7.575	67.725	4
	3	2	4	1	5
	A3B2C2D3E2

## Sheet: grey correlation calculation
warpage	volume shrinkage	The residual stress in the first direction	The residual stress in the second direction	index
gcc	gcc	gcc	gcc
0.333333	0.442771	0.333333	0.359368	0.367201
0.852174	0.844828	0.355899	0.960248	0.753287
0.681147	1	0.359375	0.801036	0.71039
0.592593	0.620253	0.370221	0.709826	0.573223
1	0.91875	0.463476	0.934704	0.829232
0.714026	0.936306	0.488064	0.863687	0.750521
0.355072	0.374046	0.370221	0.333333	0.358168
0.480982	0.574219	0.377823	0.568801	0.500456
0.403916	0.731343	0.724409	0.96264	0.705577
0.530088	0.620253	0.619529	1	0.692467
0.519894	0.585657	0.641115	0.925749	0.668104
0.371212	0.333333	0.589744	0.348355	0.410661
0.713376	0.512195	0.741935	0.910483	0.719497
0.401023	0.406077	0.803493	0.362061	0.493164
0.633791	0.5	0.437055	0.960248	0.632774
0.718607	0.512195	1	0.919144	0.787486
Table 8 Grey correlation degree of comprehensive evaluation
Number	1	2	3	4	Value
1	0.333333	0.442771	0.333333	0.359368	0.367201
2	0.852174	0.844828	0.355899	0.960248	0.753287
3	0.681147	1	0.359375	0.801036	0.71039
4	0.592593	0.620253	0.370221	0.709826	0.573223
5	1	0.91875	0.463476	0.934704	0.829232
6	0.714026	0.936306	0.488064	0.863687	0.750521
7	0.355072	0.374046	0.370221	0.333333	0.358168
8	0.480982	0.574219	0.377823	0.568801	0.500456
9	0.403916	0.731343	0.724409	0.96264	0.705577
10	0.530088	0.620253	0.619529	1	0.692467
11	0.519894	0.585657	0.641115	0.925749	0.668104
12	0.371212	0.333333	0.589744	0.348355	0.410661
13	0.713376	0.512195	0.741935	0.910483	0.719497
14	0.401023	0.406077	0.803493	0.362061	0.493164
15	0.633791	0.5	0.437055	0.960248	0.632774
16	0.718607	0.512195	1	0.919144	0.787486

## Sheet: the range and mean analysis of 
试验	A	B	C	D	E	the range and mean analysis of gcc
1	1	1	1	1	1	0.367201
2	1	2	2	2	2	0.753287
3	1	3	3	3	3	0.71039
4	1	4	4	4	4	0.573223
5	2	1	2	3	4	0.829232
6	2	2	1	4	3	0.750521
7	2	3	4	1	2	0.358168
8	2	4	3	2	1	0.500456
9	3	1	3	4	2	0.705577
10	3	2	4	3	1	0.692467
11	3	3	1	2	4	0.668104
12	3	4	2	1	3	0.410661
13	4	1	4	2	3	0.719497
14	4	2	3	1	4	0.493164
15	4	3	2	4	1	0.632774
16	4	4	1	3	2	0.787486
K1	2.4041	2.62151	2.57331	1.62919	2.1929
K2	2.43838	2.68944	2.62595	2.64134	2.60452
K3	2.47681	2.36944	2.40959	3.01958	2.59107
K4	2.63292	2.27183	2.34336	2.66209	2.56372
k1	0.601025	0.655377	0.643328	0.407299	0.548225
k2	0.609594	0.67236	0.656489	0.660336	0.65113
k3	0.619202	0.592359	0.602397	0.754894	0.647767
k4	0.65823	0.567957	0.585839	0.665524	0.640931
R	0.0572049	0.104403	0.0706496	0.347595	0.102905
	5	2	4	1	3
	A4B2C2D3E2
Table 9 Grey correlation range analysis of comprehensive evaluation
k1	0.601025	0.655377	0.643328	0.407299	0.548225
k2	0.609594	0.67236	0.656489	0.660336	0.65113
k3	0.619202	0.592359	0.602397	0.754894	0.647767
k4	0.65823	0.567957	0.585839	0.665524	0.640931
R	0.0572049	0.104403	0.0706496	0.347595	0.102905
	5	2	4	1	3
	A4B2C2D3E2

## Sheet: SNR
warpage	volume shrinkage	The residual stress in the first direction	The residual stress in the second direction	index
3.38438	-23.2811	-40.4979	-46.5349	-26.7324
3.81568	-23.0528	-40.4836	-45.9129	-26.4084
4.19757	-22.7588	-40.4665	-45.29	-26.0794
4.34406	-22.7432	-40.4517	-45.0083	-25.9648
4.57906	-22.6384	-40.4102	-44.7143	-25.796
4.67107	-22.5639	-40.3768	-44.5324	-25.7005
4.49581	-22.7344	-40.3812	-44.9541	-25.8935
4.47904	-22.7448	-40.3824	-44.928	-25.894
4.41426	-22.7144	-40.341	-44.7678	-25.8522
4.43084	-22.7126	-40.3145	-44.6289	-25.8063
4.44068	-22.7193	-40.2913	-44.5243	-25.7735
4.37368	-22.8316	-40.2753	-44.75	-25.8708
4.42944	-22.8455	-40.2536	-44.657	-25.8317
4.39013	-22.8922	-40.2327	-44.8182	-25.8883
4.4251	-22.9031	-40.2359	-44.7282	-25.8605
4.4683	-22.9098	-40.214	-44.6528	-25.8271
Table 10 Comprehensive SNR
Number	Value	Number	Value
1	-26.7324	9	-25.8522
2	-26.4084	10	-25.8063
3	-26.0794	11	-25.7735
4	-25.9648	12	-25.8708
5	-25.796	13	-25.8317
6	-25.7005	14	-25.8883
7	-25.8935	15	-25.8605
8	-25.894	16	-25.8271

[truncated: 2 more sheets: SNR analyse, variance analysis]
